# Supplementary material for: Transcriptome Analysis of BAFF/BAFF-R System in Murine Nephrotoxic Serum Nephritis
Source: Int J Mol Sci. 2024 May 16;25(10):5415. doi: 10.3390/ijms25105415 (PMC11121395; doi:10.3390/ijms25105415)
Supplement: Supplementary file 1 [file ijms-25-05415-s001.zip]

Archive with 1 entries (1 files):
- ijms-2987985-supplementary.pdf
